# Supplementary material for: A High-Aspect-Ratio Deterministic Lateral Displacement Array for High-Throughput Fractionation
Source: Micromachines (Basel). 2024 Jun 18;15(6):802. doi: 10.3390/mi15060802 (PMC11205752; doi:10.3390/mi15060802)
Supplement: Supplementary file 1 [file micromachines-15-00802-s001.zip]

Archive with 1 entries (1 files):
- micromachines-2996934-supplementary.pdf
